# Supplementary material for: A secreted citrus protease cleaves an outer membrane protein of the Huanglongbing pathogen
Source: Proc Natl Acad Sci U S A. 2026 Apr 7;123(15):e2528641123. doi: 10.1073/pnas.2528641123 (PMC13079941; doi:10.1073/pnas.2528641123)
Supplement: Supplementary file 2 — Dataset S01 (XLSX) [file pnas.2528641123.sd01.xlsx]

## Sheet: Dataset S1
Supplemental dataset 1. HMM-predicted OMPs in Liberibacter. Beta barrel OMPs predicted by both hmmsearch and DeepTMHMM in representative Liberibacter strains: Las (strain psy62), Laf (strain PTSAPSY), Lso (strain ISR100), Lam (strain PW_SP), and Lcr (strain BT-1). Annotations are derived from NCBI reference genomes for each strain, and clusters are colored based on Figure 3A.
Protein ID	Bacteria	Cluster Name	OMP Description
WP_047264148.1	Ca. L. africanus	BamA	outer membrane protein assembly factor BamA species
WP_007556730.1	Ca. L. americanus	BamA	outer membrane protein assembly factor BamA species
WP_015452389.1	Ca. L. asiaticus	BamA	outer membrane protein assembly factor BamA species
WP_013461646.1	Ca. L. solanacearum	BamA	outer membrane protein assembly factor BamA species
WP_015272467.1	L. crescens	BamA	outer membrane protein assembly factor BamA species
WP_244464434.1	Ca. L. africanus	LptD	LPS assembly protein LptD species
WP_007556927.1	Ca. L. americanus	LptD	LPS assembly protein LptD species
WP_012778614.1	Ca. L. asiaticus	LptD	LPS assembly protein LptD species
WP_244391984.1	Ca. L. solanacearum	LptD	LPS assembly protein LptD species
WP_015272661.1	L. crescens	LptD	LPS-assembly protein LptD species
WP_047264709.1	Ca. L. africanus	OMP1	porin family protein species
WP_007556586.1	Ca. L. americanus	OMP1	outer membrane beta-barrel protein species
WP_015452561.1	Ca. L. asiaticus	OMP1	outer membrane beta-barrel protein species
WP_013461455.1	Ca. L. solanacearum	OMP1	outer membrane beta-barrel protein species
WP_015272991.1	L. crescens	OMP1-b	outer membrane beta-barrel protein species
WP_015273041.1	L. crescens	OMP1-c	porin family protein species
WP_015273568.1	L. crescens	OMP1	porin family protein species
WP_244422703.1	L. crescens	OMP1-a	porin family protein species
WP_047264568.1	Ca. L. africanus	OMP2	hypothetical protein species
WP_007557366.1	Ca. L. americanus	OMP2	outer membrane beta-barrel protein species
WP_015452909.1	Ca. L. asiaticus	OMP2	outer membrane beta-barrel protein species
WP_013462120.1	Ca. L. solanacearum	OMP2	outer membrane beta-barrel protein species
WP_007557438.1	Ca. L. americanus	OMP3	outer membrane beta-barrel protein species
WP_238556157.1	Ca. L. asiaticus	OMP3	hypothetical protein species
WP_013462180.1	Ca. L. solanacearum	OMP3	hypothetical protein species
WP_047263948.1	Ca. L. africanus	Porin	porin species
WP_007556998.1	Ca. L. americanus	Porin	porin species
WP_012778533.1	Ca. L. asiaticus	Porin	porin species
WP_013461918.1	Ca. L. solanacearum	Porin	porin species
WP_015273477.1	L. crescens	Porin	porin species
WP_172792750.1	L. crescens	TamA	autotransporter assembly complex protein TamA species
