# Supplementary material for: A secreted citrus protease cleaves an outer membrane protein of the Huanglongbing pathogen
Source: Proc Natl Acad Sci U S A. 2026 Apr 7;123(15):e2528641123. doi: 10.1073/pnas.2528641123 (PMC13079941; doi:10.1073/pnas.2528641123)
Supplement: Supplementary file 3 — Dataset S02 (XLSX) [file pnas.2528641123.sd02.xlsx]

## Sheet: Sheet1
Supplementary Dataset 2. Beta barrel OMPs predicted by both DeepTMHMM and hmmsearch in Gram-negative bacteria.
Protein ID	No.BetaStrands	Bacteria	NCBI Annotation
YP_009518782.1	4	Escherichia coli	putative uncharacterized protein YddL
WP_244953594.1	4	Xanthomonas axonopodis	YadA-like family protein
WP_047340197.1	4	Xanthomonas oryzae	YadA-like family protein
WP_011097760.1	4	Xylella fastidiosa	YadA-like family protein
WP_161502089.1	6	Pectobacterium carotovorum	TolC family protein
WP_015456738.1	6	Sinorhizobium meliloti	autotransporter outer membrane beta-barrel domain-containing protein
WP_003502127.1	8	Agrobacterium tumefaciens	MULTISPECIES: porin family protein
WP_003505461.1	8	Agrobacterium tumefaciens	MULTISPECIES: porin family protein
WP_003506253.1	8	Agrobacterium tumefaciens	MULTISPECIES: porin family protein
WP_003523003.1	8	Agrobacterium tumefaciens	MULTISPECIES: porin family protein
WP_004430633.1	8	Agrobacterium tumefaciens	MULTISPECIES: porin family protein
WP_080865871.1	8	Agrobacterium tumefaciens	outer membrane beta-barrel protein
WP_080866434.1	8	Agrobacterium tumefaciens	porin family protein
WP_080866755.1	8	Agrobacterium tumefaciens	OmpW family protein
WP_080868261.1	8	Agrobacterium tumefaciens	MULTISPECIES: porin family protein
WP_162686251.1	8	Agrobacterium tumefaciens	hypothetical protein
WP_013317534.1	8	Dickeya dadantii	outer membrane protein OmpX
WP_013317880.1	8	Dickeya dadantii	MULTISPECIES: outer membrane protein OmpW
WP_013318906.1	8	Dickeya dadantii	porin OmpA
WP_139348375.1	8	Dickeya dadantii	lipid IV(A) palmitoyltransferase PagP
WP_004155636.1	8	Erwinia amylovora	Ail/Lom family outer membrane beta-barrel protein
WP_004156821.1	8	Erwinia amylovora	outer membrane protein OmpX
WP_004156983.1	8	Erwinia amylovora	porin OmpA
WP_004157755.1	8	Erwinia amylovora	outer membrane protein OmpW
NP_415155.1	8	Escherichia coli	Lipid A palmitoyltransferase
NP_415335.1	8	Escherichia coli	outer membrane protein X
NP_415477.1	8	Escherichia coli	outer membrane protein A
NP_415772.1	8	Escherichia coli	outer membrane protein W
NP_418004.4	8	Escherichia coli	putative outer membrane protein YhjY
WP_047264568.1	8	Liberibacter africanus	hypothetical protein
WP_047264709.1	8	Liberibacter africanus	porin family protein
WP_007556586.1	8	Liberibacter americanus	outer membrane beta-barrel protein
WP_007557438.1	8	Liberibacter americanus	outer membrane beta-barrel protein
WP_015452561.1	8	Liberibacter asiaticus	outer membrane beta-barrel protein
WP_015452909.1	8	Liberibacter asiaticus	outer membrane beta-barrel protein
WP_238556157.1	8	Liberibacter asiaticus	hypothetical protein
WP_015272991.1	8	Liberibacter crescens	outer membrane beta-barrel protein
WP_015273041.1	8	Liberibacter crescens	porin family protein
WP_015273568.1	8	Liberibacter crescens	porin family protein
WP_244422703.1	8	Liberibacter crescens	porin family protein
WP_013461455.1	8	Liberibacter solanacearum	outer membrane beta-barrel protein
WP_013462120.1	8	Liberibacter solanacearum	outer membrane beta-barrel protein
WP_013462180.1	8	Liberibacter solanacearum	hypothetical protein
WP_010294853.1	8	Pectobacterium carotovorum	MULTISPECIES: outer membrane protein OmpX
WP_010295200.1	8	Pectobacterium carotovorum	MULTISPECIES: outer membrane protein OmpW
WP_010298186.1	8	Pectobacterium carotovorum	Ail/Lom family outer membrane beta-barrel protein
WP_010300796.1	8	Pectobacterium carotovorum	MULTISPECIES: lipid IV(A) palmitoyltransferase PagP
WP_010305600.1	8	Pectobacterium carotovorum	porin OmpA
NP_250468.1	8	Pseudomonas aeruginosa	outer membrane porin F
NP_252756.1	8	Pseudomonas aeruginosa	outer membrane protein OprG
NP_253350.1	8	Pseudomonas aeruginosa	lipid A 3-O-deacylase
WP_003382460.1	8	Pseudomonas syringae	MULTISPECIES: OmpA family protein
WP_005768209.1	8	Pseudomonas syringae	MULTISPECIES: transporter
WP_005768999.1	8	Pseudomonas syringae	MULTISPECIES: outer membrane beta-barrel protein
WP_226992697.1	8	Pseudomonas syringae	MULTISPECIES: acyloxyacyl hydrolase
WP_003261236.1	8	Ralstonia solanacearum	acyloxyacyl hydrolase
WP_013206924.1	8	Ralstonia solanacearum	OmpW family protein
WP_231408600.1	8	Ralstonia solanacearum	OmpW family protein
WP_231408691.1	8	Ralstonia solanacearum	OmpW family protein
WP_231408959.1	8	Ralstonia solanacearum	hypothetical protein
NP_459304.1	8	Salmonella enterica	adhesin
NP_459341.1	8	Salmonella enterica	hypothetical protein
NP_459620.1	8	Salmonella enterica	PhoPQ-activated gene
NP_459810.1	8	Salmonella enterica	outer membrane protein OmpX
NP_459897.1	8	Salmonella enterica	Fels-1 prophage attachment and invasion protein
NP_460018.1	8	Salmonella enterica	Gifsy-2 prophage attachment and invasion protein homolog
NP_460044.1	8	Salmonella enterica	porin OmpA
NP_460215.1	8	Salmonella enterica	hypothetical protein
NP_460691.1	8	Salmonella enterica	outer membrane protein OmpW
NP_461188.1	8	Salmonella enterica	putative outer membrane protein
NP_461948.1	8	Salmonella enterica	hypothetical protein
NP_462542.1	8	Salmonella enterica	hypothetical protein
NP_490501.1	8	Salmonella enterica	resistance to complement killing (plasmid)
NP_490524.1	8	Salmonella enterica	putative adhesin (plasmid)
WP_003527577.1	8	Sinorhizobium meliloti	porin family protein
WP_003530975.1	8	Sinorhizobium meliloti	porin family protein
WP_003531607.1	8	Sinorhizobium meliloti	porin family protein
WP_010969460.1	8	Sinorhizobium meliloti	acyloxyacyl hydrolase
WP_013844837.1	8	Sinorhizobium meliloti	porin family protein
WP_042823503.1	8	Xanthomonas axonopodis	outer membrane beta-barrel protein
WP_042823504.1	8	Xanthomonas axonopodis	outer membrane beta-barrel protein
WP_042823799.1	8	Xanthomonas axonopodis	outer membrane beta-barrel protein
WP_042823933.1	8	Xanthomonas axonopodis	OmpA family protein
WP_011035787.1	8	Xanthomonas campestris	outer membrane beta-barrel protein
WP_011036149.1	8	Xanthomonas campestris	MULTISPECIES: OmpA family protein
WP_014508785.1	8	Xanthomonas campestris	outer membrane beta-barrel protein
WP_076054028.1	8	Xanthomonas campestris	outer membrane beta-barrel protein
WP_076057120.1	8	Xanthomonas campestris	hypothetical protein
WP_076057281.1	8	Xanthomonas campestris	outer membrane beta-barrel protein
WP_005911238.1	8	Xanthomonas citri	MULTISPECIES: outer membrane beta-barrel protein
WP_005915855.1	8	Xanthomonas citri	MULTISPECIES: OmpA family protein
WP_005927967.1	8	Xanthomonas citri	MULTISPECIES: outer membrane beta-barrel protein
WP_011052217.1	8	Xanthomonas citri	MULTISPECIES: outer membrane beta-barrel protein
WP_011052609.1	8	Xanthomonas citri	MULTISPECIES: outer membrane beta-barrel protein
WP_015463564.1	8	Xanthomonas citri	MULTISPECIES: outer membrane beta-barrel protein
WP_014502189.1	8	Xanthomonas oryzae	OmpA family protein
WP_014504710.1	8	Xanthomonas oryzae	outer membrane beta-barrel protein
WP_004088201.1	8	Xylella fastidiosa	outer membrane beta-barrel protein
WP_004089934.1	8	Xylella fastidiosa	OmpA family protein
WP_060724049.1	10	Agrobacterium tumefaciens	omptin family outer membrane protease
WP_033111697.1	10	Dickeya dadantii	YfaZ family outer membrane protein
WP_004159658.1	10	Erwinia amylovora	omptin family outer membrane protease
WP_004159662.1	10	Erwinia amylovora	omptin family outer membrane protease
WP_004160394.1	10	Erwinia amylovora	YfaZ family outer membrane protein
WP_004161755.1	10	Erwinia amylovora	omptin family outer membrane protease
WP_013035937.1	10	Erwinia amylovora	lipid IV(A) palmitoyltransferase PagP
NP_415097.1	10	Escherichia coli	omptin family outer membrane protease OmpT
NP_416753.4	10	Escherichia coli	putative porin YfaZ
WP_007557366.1	10	Liberibacter americanus	outer membrane beta-barrel protein
WP_010301323.1	10	Pectobacterium carotovorum	MULTISPECIES: YfaZ family outer membrane protein
WP_011104353.1	10	Pseudomonas syringae	carbohydrate porin
NP_461236.1	10	Salmonella enterica	putative inner membrane protein
NP_461336.1	10	Salmonella enterica	hypothetical protein
NP_462656.1	10	Salmonella enterica	autotransporter outer membrane beta-barrel domain-containing protein
WP_010967557.1	10	Sinorhizobium meliloti	hypothetical protein
WP_042820984.1	10	Xanthomonas axonopodis	Ax21 family protein
WP_042823792.1	10	Xanthomonas axonopodis	hypothetical protein
WP_134984094.1	10	Xanthomonas axonopodis	hypothetical protein
WP_011035933.1	10	Xanthomonas campestris	hypothetical protein
WP_012437016.1	10	Xanthomonas campestris	Ax21 family protein
WP_076054510.1	10	Xanthomonas campestris	MipA/OmpV family protein
WP_162275447.1	10	Xanthomonas campestris	hypothetical protein
WP_003488520.1	10	Xanthomonas citri	MULTISPECIES: Ax21 family protein
WP_005910986.1	10	Xanthomonas citri	MULTISPECIES: hypothetical protein
WP_011052426.1	10	Xanthomonas citri	MULTISPECIES: hypothetical protein
WP_014501965.1	10	Xanthomonas oryzae	hypothetical protein
WP_024710517.1	10	Xanthomonas oryzae	hypothetical protein
WP_024712156.1	10	Xanthomonas oryzae	Ax21 family protein
WP_004572789.1	10	Xylella fastidiosa	Ax21 family protein
WP_035213545.1	12	Agrobacterium tumefaciens	MipA/OmpV family protein
WP_080866529.1	12	Agrobacterium tumefaciens	MipA/OmpV family protein
WP_080866808.1	12	Agrobacterium tumefaciens	autotransporter domain-containing protein
WP_121668264.1	12	Agrobacterium tumefaciens	autotransporter outer membrane beta-barrel domain-containing protein
WP_233284506.1	12	Agrobacterium tumefaciens	autotransporter outer membrane beta-barrel domain-containing protein
WP_233284507.1	12	Agrobacterium tumefaciens	autotransporter outer membrane beta-barrel domain-containing protein
WP_013316665.1	12	Dickeya dadantii	MipA/OmpV family protein
WP_013317841.1	12	Dickeya dadantii	MipA/OmpV family protein
WP_013317881.1	12	Dickeya dadantii	porin
WP_013318071.1	12	Dickeya dadantii	oligogalacturonate-specific porin KdgM
WP_013318191.1	12	Dickeya dadantii	DUF481 domain-containing protein
WP_013319447.1	12	Dickeya dadantii	nucleoside-specific channel-forming protein Tsx
WP_033112125.1	12	Dickeya dadantii	phospholipase A
WP_224063073.1	12	Dickeya dadantii	transporter
WP_237703446.1	12	Dickeya dadantii	autotransporter domain-containing protein
WP_004154940.1	12	Erwinia amylovora	phospholipase A
WP_004157336.1	12	Erwinia amylovora	YchO/YchP family invasin
WP_004157369.1	12	Erwinia amylovora	DUF481 domain-containing protein
WP_004157818.1	12	Erwinia amylovora	MipA/OmpV family protein
WP_004159346.1	12	Erwinia amylovora	nucleoside-specific channel-forming protein Tsx
NP_414945.1	12	Escherichia coli	nucleoside-specific channel-forming protein Tsx
NP_415100.1	12	Escherichia coli	exopolysaccharide secretion system outer membrane protein NfrA
NP_415720.1	12	Escherichia coli	putative autotransporter adhesin YcgV
NP_415738.2	12	Escherichia coli	putative invasin YchO
NP_416236.1	12	Escherichia coli	acid-inducible putative outer membrane protein YdiY
NP_416296.1	12	Escherichia coli	MltA-interacting protein
NP_416485.4	12	Escherichia coli	inverse autotransporter adhesin
NP_416736.1	12	Escherichia coli	putative autotransporter adhesin YfaL
NP_416903.1	12	Escherichia coli	putative outer membrane porin YfeN
NP_417134.2	12	Escherichia coli	adhesin-like autotransporter YpjA
NP_418041.1	12	Escherichia coli	outer membrane protein YiaT
NP_418265.1	12	Escherichia coli	outer membrane phospholipase A
NP_418311.1	12	Escherichia coli	putative outer membrane porin L
NP_418731.2	12	Escherichia coli	N-acetylneuraminate outer membrane channel
YP_009518785.1	12	Escherichia coli	fimbrial usher domain-containing protein YdeT
YP_026164.1	12	Escherichia coli	self recognizing antigen 43 (Ag43) autotransporter
WP_010294533.1	12	Pectobacterium carotovorum	MULTISPECIES: phospholipase A
WP_010295199.1	12	Pectobacterium carotovorum	porin
WP_010295566.1	12	Pectobacterium carotovorum	MULTISPECIES: porin
WP_010295568.1	12	Pectobacterium carotovorum	MULTISPECIES: porin
WP_010295627.1	12	Pectobacterium carotovorum	autotransporter domain-containing protein
WP_010297950.1	12	Pectobacterium carotovorum	nucleoside-specific channel-forming protein Tsx
WP_010298973.1	12	Pectobacterium carotovorum	MipA/OmpV family protein
WP_010299975.1	12	Pectobacterium carotovorum	porin
WP_010301614.1	12	Pectobacterium carotovorum	autotransporter domain-containing protein
WP_010310071.1	12	Pectobacterium carotovorum	DUF481 domain-containing protein
WP_039472997.1	12	Pectobacterium carotovorum	MULTISPECIES: MipA/OmpV family protein
WP_051982089.1	12	Pectobacterium carotovorum	MULTISPECIES: MipA/OmpV family protein
NP_248855.1	12	Pseudomonas aeruginosa	hypothetical protein PA0165
NP_249019.1	12	Pseudomonas aeruginosa	hypothetical protein PA0328
NP_249797.1	12	Pseudomonas aeruginosa	hypothetical protein PA1106
NP_250641.1	12	Pseudomonas aeruginosa	hypothetical protein PA1951
NP_250754.1	12	Pseudomonas aeruginosa	copper resistance protein B
NP_251111.1	12	Pseudomonas aeruginosa	hypothetical protein PA2421
NP_251164.1	12	Pseudomonas aeruginosa	hypothetical protein PA2474
NP_252225.1	12	Pseudomonas aeruginosa	serine protease
NP_252461.1	12	Pseudomonas aeruginosa	hypothetical protein PA3772
NP_253080.1	12	Pseudomonas aeruginosa	hypothetical protein PA4390
NP_253081.1	12	Pseudomonas aeruginosa	hypothetical protein PA4391
NP_253799.1	12	Pseudomonas aeruginosa	esterase
NP_254012.1	12	Pseudomonas aeruginosa	hypothetical protein PA5325
WP_003382526.1	12	Pseudomonas syringae	MULTISPECIES: TorF family putative porin
WP_005620274.1	12	Pseudomonas syringae	MULTISPECIES: DUF481 domain-containing protein
WP_005762734.1	12	Pseudomonas syringae	MULTISPECIES: MipA/OmpV family protein
WP_005764229.1	12	Pseudomonas syringae	MULTISPECIES: bacteriophage N4 adsorption protein A
WP_005764776.1	12	Pseudomonas syringae	MULTISPECIES: DUF3034 family protein
WP_005764915.1	12	Pseudomonas syringae	MULTISPECIES: nucleoside-specific channel-forming protein Tsx
WP_005765329.1	12	Pseudomonas syringae	MULTISPECIES: membrane protein
WP_005770839.1	12	Pseudomonas syringae	MULTISPECIES: porin
WP_011103197.1	12	Pseudomonas syringae	autotransporter domain-containing SGNH/GDSL hydrolase family protein
WP_011103249.1	12	Pseudomonas syringae	autotransporter outer membrane beta-barrel domain-containing protein
WP_011103648.1	12	Pseudomonas syringae	autotransporter serine protease
WP_011103898.1	12	Pseudomonas syringae	autotransporter outer membrane beta-barrel domain-containing protein
WP_011105037.1	12	Pseudomonas syringae	MULTISPECIES: transporter
WP_044392483.1	12	Pseudomonas syringae	MULTISPECIES: copper resistance protein B
WP_046463456.1	12	Pseudomonas syringae	autotransporter outer membrane beta-barrel domain-containing protein
WP_046463799.1	12	Pseudomonas syringae	autotransporter domain-containing protein
WP_046463927.1	12	Pseudomonas syringae	autotransporter serine protease
WP_057443127.1	12	Pseudomonas syringae	autotransporter outer membrane beta-barrel domain-containing protein
WP_013206849.1	12	Ralstonia solanacearum	hypothetical protein
WP_013207000.1	12	Ralstonia solanacearum	acetate kinase
WP_013207087.1	12	Ralstonia solanacearum	TorF family putative porin
WP_064045134.1	12	Ralstonia solanacearum	MipA/OmpV family protein
WP_064299007.1	12	Ralstonia solanacearum	transporter
WP_231408522.1	12	Ralstonia solanacearum	putative Ig domain-containing protein
WP_231408591.1	12	Ralstonia solanacearum	TorF family putative porin
WP_231408648.1	12	Ralstonia solanacearum	autotransporter domain-containing protein
WP_231408680.1	12	Ralstonia solanacearum	MipA/OmpV family protein
WP_231408716.1	12	Ralstonia solanacearum	TonB-dependent receptor
WP_231409783.1	12	Ralstonia solanacearum	tetratricopeptide repeat protein
WP_231410117.1	12	Ralstonia solanacearum	transporter
NP_459039.1	12	Salmonella enterica	hypothetical protein
NP_459368.1	12	Salmonella enterica	autotransporter outer membrane beta-barrel domain-containing protein
NP_459408.1	12	Salmonella enterica	nucleoside-specific channel-forming protein Tsx
NP_459562.1	12	Salmonella enterica	autotransporter outer membrane beta-barrel domain-containing protein
NP_460103.1	12	Salmonella enterica	hypothetical protein
NP_460252.1	12	Salmonella enterica	MltA-interacting protein MipA
NP_460293.1	12	Salmonella enterica	hypothetical protein
NP_460294.1	12	Salmonella enterica	hypothetical protein
NP_460627.1	12	Salmonella enterica	invasin
NP_460724.3	12	Salmonella enterica	putative invasin
NP_461358.1	12	Salmonella enterica	hypothetical protein
NP_461448.1	12	Salmonella enterica	C-terminal region of AIDA-like protein
NP_461452.1	12	Salmonella enterica	intimin-like inverse autotransporter protein SinH
NP_461968.1	12	Salmonella enterica	hypothetical protein
NP_462842.1	12	Salmonella enterica	phospholipase
NP_462896.1	12	Salmonella enterica	porin
NP_462932.3	12	Salmonella enterica	putative outer membrane protein
WP_010968872.1	12	Sinorhizobium meliloti	MipA/OmpV family protein
WP_010976038.1	12	Sinorhizobium meliloti	transporter
WP_042821242.1	12	Xanthomonas axonopodis	DUF481 domain-containing protein
WP_042821526.1	12	Xanthomonas axonopodis	transporter
WP_042821817.1	12	Xanthomonas axonopodis	phospholipase A
WP_042822272.1	12	Xanthomonas axonopodis	transporter
WP_042822936.1	12	Xanthomonas axonopodis	DUF3034 family protein
WP_042823033.1	12	Xanthomonas axonopodis	MipA/OmpV family protein
WP_042823426.1	12	Xanthomonas axonopodis	autotransporter domain-containing esterase
WP_042823772.1	12	Xanthomonas axonopodis	copper resistance protein B
WP_042823941.1	12	Xanthomonas axonopodis	TorF family putative porin
WP_134983912.1	12	Xanthomonas axonopodis	transporter
WP_134984070.1	12	Xanthomonas axonopodis	S8 family serine peptidase
WP_012437324.1	12	Xanthomonas campestris	DUF481 domain-containing protein
WP_014509006.1	12	Xanthomonas campestris	lipid A deacylase LpxR family protein
WP_040941043.1	12	Xanthomonas campestris	DUF3034 family protein
WP_040941535.1	12	Xanthomonas campestris	phospholipase A
WP_076054090.1	12	Xanthomonas campestris	autotransporter domain-containing protein
WP_076055300.1	12	Xanthomonas campestris	S8 family serine peptidase
WP_076055747.1	12	Xanthomonas campestris	transporter
WP_076055969.1	12	Xanthomonas campestris	autotransporter serine protease
WP_076056168.1	12	Xanthomonas campestris	transporter
WP_076056354.1	12	Xanthomonas campestris	TorF family putative porin
WP_081390758.1	12	Xanthomonas campestris	transporter
WP_162275512.1	12	Xanthomonas campestris	DUF2490 domain-containing protein
WP_237385035.1	12	Xanthomonas campestris	autotransporter outer membrane beta-barrel domain-containing protein
WP_237385038.1	12	Xanthomonas campestris	copper resistance protein B
WP_003485648.1	12	Xanthomonas citri	MULTISPECIES: transporter
WP_003490261.1	12	Xanthomonas citri	MULTISPECIES: transporter
WP_003490453.1	12	Xanthomonas citri	MULTISPECIES: TorF family putative porin
WP_005911164.1	12	Xanthomonas citri	MULTISPECIES: lipid A deacylase LpxR family protein
WP_005916853.1	12	Xanthomonas citri	MULTISPECIES: DUF481 domain-containing protein
WP_005928878.1	12	Xanthomonas citri	MULTISPECIES: DUF2490 domain-containing protein
WP_011050862.1	12	Xanthomonas citri	MULTISPECIES: autotransporter serine protease
WP_011051362.1	12	Xanthomonas citri	MULTISPECIES: S8 family serine peptidase
WP_011052178.1	12	Xanthomonas citri	MULTISPECIES: autotransporter domain-containing esterase
WP_011052413.1	12	Xanthomonas citri	MULTISPECIES: copper resistance protein B
WP_015462895.1	12	Xanthomonas citri	MULTISPECIES: transporter
WP_015463393.1	12	Xanthomonas citri	MULTISPECIES: DUF3034 family protein
WP_015463417.1	12	Xanthomonas citri	MULTISPECIES: MipA/OmpV family protein
WP_015463777.1	12	Xanthomonas citri	MULTISPECIES: hypothetical protein
WP_033482967.1	12	Xanthomonas citri	MULTISPECIES: transporter
WP_040107595.1	12	Xanthomonas citri	MULTISPECIES: phospholipase A
WP_040107603.1	12	Xanthomonas citri	MULTISPECIES: transporter
WP_011258340.1	12	Xanthomonas oryzae	MipA/OmpV family protein
WP_014502198.1	12	Xanthomonas oryzae	TorF family putative porin
WP_014503803.1	12	Xanthomonas oryzae	DUF3034 family protein
WP_024711084.1	12	Xanthomonas oryzae	DUF481 domain-containing protein
WP_024711335.1	12	Xanthomonas oryzae	transporter
WP_047339618.1	12	Xanthomonas oryzae	transporter
WP_047339703.1	12	Xanthomonas oryzae	transporter
WP_047339847.1	12	Xanthomonas oryzae	S8 family serine peptidase
WP_047339992.1	12	Xanthomonas oryzae	phospholipase A
WP_047340017.1	12	Xanthomonas oryzae	autotransporter serine protease
WP_047340106.1	12	Xanthomonas oryzae	autotransporter domain-containing esterase
WP_004087308.1	12	Xylella fastidiosa	DUF481 domain-containing protein
WP_004090465.1	12	Xylella fastidiosa	autotransporter domain-containing esterase
WP_011097502.1	12	Xylella fastidiosa	copper resistance protein B
WP_011097586.1	12	Xylella fastidiosa	S8 family serine peptidase
WP_011098080.1	12	Xylella fastidiosa	autotransporter domain-containing protein
WP_012382579.1	12	Xylella fastidiosa	S8 family serine peptidase
WP_234552907.1	12	Xylella fastidiosa	S8 family serine peptidase
WP_003509739.1	14	Agrobacterium tumefaciens	MULTISPECIES: OmpP1/FadL family transporter
WP_013316670.1	14	Dickeya dadantii	conjugal transfer protein TraF
WP_013318769.1	14	Dickeya dadantii	long-chain fatty acid transporter FadL
WP_004158735.1	14	Erwinia amylovora	long-chain fatty acid transporter FadL
WP_004160434.1	14	Erwinia amylovora	inverse autotransporter beta domain-containing protein
WP_004160481.1	14	Erwinia amylovora	conjugal transfer protein TraF
NP_414892.1	14	Escherichia coli	outer membrane protein YaiO
NP_415835.1	14	Escherichia coli	outer membrane porin G
NP_416846.2	14	Escherichia coli	long-chain fatty acid outer membrane channel/bacteriophage T2 receptor
WP_010298583.1	14	Pectobacterium carotovorum	long-chain fatty acid transporter FadL
NP_249979.1	14	Pseudomonas aeruginosa	hypothetical protein PA1288
NP_250455.1	14	Pseudomonas aeruginosa	hypothetical protein PA1764
NP_253279.1	14	Pseudomonas aeruginosa	hypothetical protein PA4589
WP_011103336.1	14	Pseudomonas syringae	MULTISPECIES: outer membrane protein transport protein
WP_046463880.1	14	Pseudomonas syringae	autotransporter domain-containing protein
WP_046463934.1	14	Pseudomonas syringae	MULTISPECIES: outer membrane protein transport protein
NP_461333.1	14	Salmonella enterica	transport of long-chain fatty acids
NP_463107.1	14	Salmonella enterica	conjugal transfer protein
WP_010969016.1	14	Sinorhizobium meliloti	autotransporter outer membrane beta-barrel domain-containing protein
WP_010969273.1	14	Sinorhizobium meliloti	OmpP1/FadL family transporter
WP_010970372.1	14	Sinorhizobium meliloti	surface lipoprotein assembly modifier
WP_042820905.1	14	Xanthomonas axonopodis	outer membrane protein transport protein
WP_011035275.1	14	Xanthomonas campestris	outer membrane protein transport protein
WP_015462678.1	14	Xanthomonas citri	MULTISPECIES: outer membrane protein transport protein
WP_047339405.1	14	Xanthomonas oryzae	outer membrane protein transport protein
WP_004087368.1	14	Xylella fastidiosa	autotransporter domain-containing protein
WP_004089318.1	14	Xylella fastidiosa	outer membrane protein transport protein
WP_060724139.1	16	Agrobacterium tumefaciens	MULTISPECIES: outer membrane protein assembly factor BamA
WP_080570252.1	16	Agrobacterium tumefaciens	autotransporter assembly complex protein TamA
WP_080866034.1	16	Agrobacterium tumefaciens	porin
WP_080866035.1	16	Agrobacterium tumefaciens	porin
WP_080867316.1	16	Agrobacterium tumefaciens	ShlB/FhaC/HecB family hemolysin secretion/activation protein
WP_080867386.1	16	Agrobacterium tumefaciens	porin
WP_121668145.1	16	Agrobacterium tumefaciens	ShlB/FhaC/HecB family hemolysin secretion/activation protein
WP_013315818.1	16	Dickeya dadantii	cellulose biosynthesis protein BcsC
WP_013316758.1	16	Dickeya dadantii	outer membrane protein assembly factor BamA
WP_013318107.1	16	Dickeya dadantii	ShlB/FhaC/HecB family hemolysin secretion/activation protein
WP_033111930.1	16	Dickeya dadantii	porin
WP_107768474.1	16	Dickeya dadantii	porin
WP_139348318.1	16	Dickeya dadantii	autotransporter assembly complex protein TamA
WP_148226907.1	16	Dickeya dadantii	porin
WP_004155666.1	16	Erwinia amylovora	ShlB/FhaC/HecB family hemolysin secretion/activation protein
WP_004158535.1	16	Erwinia amylovora	porin OmpC
WP_004159456.1	16	Erwinia amylovora	outer membrane protein assembly factor BamA
WP_004159813.1	16	Erwinia amylovora	ShlB/FhaC/HecB family hemolysin secretion/activation protein
WP_004160423.1	16	Erwinia amylovora	ShlB/FhaC/HecB family hemolysin secretion/activation protein
WP_004161057.1	16	Erwinia amylovora	cellulose biosynthesis protein BcsC
WP_127133424.1	16	Erwinia amylovora	porin OmpC
WP_127133427.1	16	Erwinia amylovora	porin
WP_164877356.1	16	Erwinia amylovora	porin
WP_169799808.1	16	Erwinia amylovora	autotransporter assembly complex protein TamA
NP_414719.1	16	Escherichia coli	outer membrane protein assembly factor BamA
NP_414776.1	16	Escherichia coli	outer membrane porin PhoE
NP_415449.1	16	Escherichia coli	outer membrane porin F
NP_415895.1	16	Escherichia coli	outer membrane porin N
NP_416719.1	16	Escherichia coli	outer membrane porin C
NP_418641.1	16	Escherichia coli	translocation and assembly module subunit TamA
YP_026226.4	16	Escherichia coli	cellulose synthase outer membrane channel
WP_047263948.1	16	Liberibacter africanus	porin
WP_047264148.1	16	Liberibacter africanus	outer membrane protein assembly factor BamA
WP_007556730.1	16	Liberibacter americanus	outer membrane protein assembly factor BamA
WP_007556998.1	16	Liberibacter americanus	porin
WP_012778533.1	16	Liberibacter asiaticus	porin
WP_015452389.1	16	Liberibacter asiaticus	outer membrane protein assembly factor BamA
WP_015272467.1	16	Liberibacter crescens	outer membrane protein assembly factor BamA
WP_015273477.1	16	Liberibacter crescens	porin
WP_172792750.1	16	Liberibacter crescens	autotransporter assembly complex protein TamA
WP_013461646.1	16	Liberibacter solanacearum	outer membrane protein assembly factor BamA
WP_013461918.1	16	Liberibacter solanacearum	porin
WP_010295858.1	16	Pectobacterium carotovorum	ShlB/FhaC/HecB family hemolysin secretion/activation protein
WP_010296417.1	16	Pectobacterium carotovorum	outer membrane protein assembly factor BamA
WP_029368859.1	16	Pectobacterium carotovorum	MULTISPECIES: autotransporter assembly complex protein TamA
WP_117624693.1	16	Pectobacterium carotovorum	porin
WP_161502473.1	16	Pectobacterium carotovorum	ShlB/FhaC/HecB family hemolysin secretion/activation protein
WP_235677737.1	16	Pectobacterium carotovorum	cellulose biosynthesis protein BcsC
NP_248730.1	16	Pseudomonas aeruginosa	hypothetical protein PA0040
NP_249383.1	16	Pseudomonas aeruginosa	hypothetical protein PA0692
NP_249387.1	16	Pseudomonas aeruginosa	hypothetical protein PA0696
NP_250664.1	16	Pseudomonas aeruginosa	hypothetical protein PA1974
NP_250981.1	16	Pseudomonas aeruginosa	glucose-sensitive porin
NP_251153.1	16	Pseudomonas aeruginosa	hypothetical protein PA2463
NP_251233.1	16	Pseudomonas aeruginosa	hypothetical protein PA2543
NP_251876.1	16	Pseudomonas aeruginosa	porin B
NP_251969.1	16	Pseudomonas aeruginosa	phosphate-specific outer membrane porin OprP
NP_251970.1	16	Pseudomonas aeruginosa	pyrophosphate-specific outer membrane porin OprO
NP_252338.1	16	Pseudomonas aeruginosa	outer membrane protein Opr86
NP_252788.1	16	Pseudomonas aeruginosa	hypothetical protein PA4099
NP_253230.1	16	Pseudomonas aeruginosa	hypothetical protein PA4540
NP_253314.1	16	Pseudomonas aeruginosa	hypothetical protein PA4624
WP_005736419.1	16	Pseudomonas syringae	MULTISPECIES: carbohydrate porin
WP_007245414.1	16	Pseudomonas syringae	MULTISPECIES: outer membrane protein assembly factor BamA
WP_011104170.1	16	Pseudomonas syringae	autotransporter assembly complex protein TamA
WP_046463740.1	16	Pseudomonas syringae	cellulose biosynthesis protein BcsC
WP_193383854.1	16	Pseudomonas syringae	ShlB/FhaC/HecB family hemolysin secretion/activation protein
WP_003268143.1	16	Ralstonia solanacearum	outer membrane protein assembly factor BamA
WP_013204660.1	16	Ralstonia solanacearum	porin
WP_013204888.1	16	Ralstonia solanacearum	porin
WP_013205071.1	16	Ralstonia solanacearum	porin
WP_013206003.1	16	Ralstonia solanacearum	porin
WP_013207399.1	16	Ralstonia solanacearum	carbohydrate porin
WP_013208105.1	16	Ralstonia solanacearum	porin
WP_013208299.1	16	Ralstonia solanacearum	porin
WP_042590525.1	16	Ralstonia solanacearum	porin
WP_043944648.1	16	Ralstonia solanacearum	ShlB/FhaC/HecB family hemolysin secretion/activation protein
WP_064297480.1	16	Ralstonia solanacearum	autotransporter assembly complex protein TamA
WP_231408759.1	16	Ralstonia solanacearum	porin
WP_231408891.1	16	Ralstonia solanacearum	porin
WP_231409156.1	16	Ralstonia solanacearum	carbohydrate porin
WP_231409384.1	16	Ralstonia solanacearum	ShlB/FhaC/HecB family hemolysin secretion/activation protein
WP_231409485.1	16	Ralstonia solanacearum	ShlB/FhaC/HecB family hemolysin secretion/activation protein
WP_231409747.1	16	Ralstonia solanacearum	ShlB/FhaC/HecB family hemolysin secretion/activation protein
WP_231409760.1	16	Ralstonia solanacearum	ShlB/FhaC/HecB family hemolysin secretion/activation protein
WP_231409853.1	16	Ralstonia solanacearum	porin
WP_231410014.1	16	Ralstonia solanacearum	carbohydrate porin
WP_231410140.1	16	Ralstonia solanacearum	porin
NP_459229.1	16	Salmonella enterica	outer membrane protein assembly factor BamA
NP_459317.1	16	Salmonella enterica	phosphoporin PhoE
NP_459974.1	16	Salmonella enterica	phosphoporin PhoE
NP_460434.1	16	Salmonella enterica	hypothetical protein
NP_460490.1	16	Salmonella enterica	phosphoporin PhoE
NP_460531.1	16	Salmonella enterica	phosphoporin PhoE
NP_460946.1	16	Salmonella enterica	putative porin
NP_461210.1	16	Salmonella enterica	porin OmpC
NP_461742.1	16	Salmonella enterica	porin
NP_462517.1	16	Salmonella enterica	cellulose biosynthesis protein BcsC
NP_463270.1	16	Salmonella enterica	hypothetical protein
WP_003527304.1	16	Sinorhizobium meliloti	porin
WP_010969013.1	16	Sinorhizobium meliloti	porin
WP_010969258.1	16	Sinorhizobium meliloti	outer membrane protein assembly factor BamA
WP_013844890.1	16	Sinorhizobium meliloti	autotransporter assembly complex protein TamA
WP_042821115.1	16	Xanthomonas axonopodis	carbohydrate porin
WP_042821760.1	16	Xanthomonas axonopodis	outer membrane protein assembly factor BamA
WP_042823622.1	16	Xanthomonas axonopodis	porin
WP_042824346.1	16	Xanthomonas axonopodis	autotransporter assembly complex protein TamA
WP_042824887.1	16	Xanthomonas axonopodis	OprO/OprP family phosphate-selective porin
WP_042825292.1	16	Xanthomonas axonopodis	ShlB/FhaC/HecB family hemolysin secretion/activation protein
WP_134983980.1	16	Xanthomonas axonopodis	OprO/OprP family phosphate-selective porin
WP_171890737.1	16	Xanthomonas axonopodis	DcaP family trimeric outer membrane transporter
WP_019237827.1	16	Xanthomonas campestris	outer membrane protein assembly factor BamA
WP_019238119.1	16	Xanthomonas campestris	autotransporter assembly complex protein TamA
WP_042595882.1	16	Xanthomonas campestris	DcaP family trimeric outer membrane transporter
WP_076053292.1	16	Xanthomonas campestris	OprO/OprP family phosphate-selective porin
WP_076053869.1	16	Xanthomonas campestris	OprO/OprP family phosphate-selective porin
WP_076053880.1	16	Xanthomonas campestris	porin
WP_076055468.1	16	Xanthomonas campestris	ShlB/FhaC/HecB family hemolysin secretion/activation protein
WP_076055720.1	16	Xanthomonas campestris	OprO/OprP family phosphate-selective porin
WP_162275343.1	16	Xanthomonas campestris	carbohydrate porin
WP_176994102.1	16	Xanthomonas campestris	cellulose biosynthesis protein BcsC
WP_003483386.1	16	Xanthomonas citri	MULTISPECIES: porin
WP_003485373.1	16	Xanthomonas citri	MULTISPECIES: outer membrane protein assembly factor BamA
WP_003487161.1	16	Xanthomonas citri	MULTISPECIES: OprO/OprP family phosphate-selective porin
WP_003488991.1	16	Xanthomonas citri	MULTISPECIES: OprO/OprP family phosphate-selective porin
WP_005933852.1	16	Xanthomonas citri	MULTISPECIES: carbohydrate porin
WP_011052306.1	16	Xanthomonas citri	MULTISPECIES: OprO/OprP family phosphate-selective porin
WP_011052327.1	16	Xanthomonas citri	MULTISPECIES: cellulose biosynthesis protein BcsC
WP_011052809.1	16	Xanthomonas citri	MULTISPECIES: autotransporter assembly complex protein TamA
WP_015463749.1	16	Xanthomonas citri	MULTISPECIES: DcaP family trimeric outer membrane transporter
WP_040107696.1	16	Xanthomonas citri	MULTISPECIES: ShlB/FhaC/HecB family hemolysin secretion/activation protein
WP_045714571.1	16	Xanthomonas citri	ShlB/FhaC/HecB family hemolysin secretion/activation protein
WP_014502807.1	16	Xanthomonas oryzae	OprO/OprP family phosphate-selective porin
WP_014503924.1	16	Xanthomonas oryzae	outer membrane protein assembly factor BamA
WP_024710600.1	16	Xanthomonas oryzae	OprO/OprP family phosphate-selective porin
WP_024711808.1	16	Xanthomonas oryzae	DcaP family trimeric outer membrane transporter
WP_047339743.1	16	Xanthomonas oryzae	carbohydrate porin
WP_047340142.1	16	Xanthomonas oryzae	porin
WP_047340213.1	16	Xanthomonas oryzae	ShlB/FhaC/HecB family hemolysin secretion/activation protein
WP_047340282.1	16	Xanthomonas oryzae	autotransporter assembly complex protein TamA
WP_004087209.1	16	Xylella fastidiosa	autotransporter assembly complex protein TamA
WP_004087915.1	16	Xylella fastidiosa	OprO/OprP family phosphate-selective porin
WP_004089330.1	16	Xylella fastidiosa	outer membrane protein assembly factor BamA
WP_011097568.1	16	Xylella fastidiosa	OprO/OprP family phosphate-selective porin
WP_012382766.1	16	Xylella fastidiosa	ShlB/FhaC/HecB family hemolysin secretion/activation protein
WP_080866995.1	18	Agrobacterium tumefaciens	outer membrane beta-barrel protein
WP_080867278.1	18	Agrobacterium tumefaciens	hypothetical protein
WP_013316070.1	18	Dickeya dadantii	carbohydrate porin
WP_013316226.1	18	Dickeya dadantii	outer membrane beta-barrel protein
WP_013318351.1	18	Dickeya dadantii	carbohydrate porin
WP_013318830.1	18	Dickeya dadantii	maltoporin
WP_004157323.1	18	Erwinia amylovora	carbohydrate porin
NP_415207.1	18	Escherichia coli	chitooligosaccharide outer membrane channel
NP_416132.2	18	Escherichia coli	outer membrane porin family protein UidC
NP_418176.1	18	Escherichia coli	carbohydrate-specific outer membrane porin, cryptic
NP_418460.1	18	Escherichia coli	maltose outer membrane channel/phage lambda receptor protein
WP_010297545.1	18	Pectobacterium carotovorum	carbohydrate porin
WP_010300985.1	18	Pectobacterium carotovorum	maltoporin
WP_010303439.1	18	Pectobacterium carotovorum	outer membrane beta-barrel protein
WP_010307908.1	18	Pectobacterium carotovorum	carbohydrate porin
WP_039532164.1	18	Pectobacterium carotovorum	carbohydrate porin
NP_248852.1	18	Pseudomonas aeruginosa	histidine porin OpdC
NP_248879.1	18	Pseudomonas aeruginosa	porin
NP_248931.1	18	Pseudomonas aeruginosa	porin
NP_248982.1	18	Pseudomonas aeruginosa	anaerobically-induced outer membrane porin OprE
NP_249446.1	18	Pseudomonas aeruginosa	cis-aconitate porin OpdH
NP_249649.1	18	Pseudomonas aeruginosa	porin D
NP_249716.1	18	Pseudomonas aeruginosa	porin
NP_250803.1	18	Pseudomonas aeruginosa	pyroglutatmate porin OpdO
NP_250903.1	18	Pseudomonas aeruginosa	porin
NP_251110.1	18	Pseudomonas aeruginosa	porin
NP_251195.1	18	Pseudomonas aeruginosa	tyrosine porin OpdT
NP_251390.1	18	Pseudomonas aeruginosa	OpdB proline porin
NP_251450.1	18	Pseudomonas aeruginosa	hypothetical protein PA2760
NP_251728.1	18	Pseudomonas aeruginosa	porin
NP_251772.1	18	Pseudomonas aeruginosa	glycine betaine transmethylase
NP_252029.1	18	Pseudomonas aeruginosa	patatin-like protein
NP_252112.1	18	Pseudomonas aeruginosa	hypothetical protein PA3422
NP_252234.1	18	Pseudomonas aeruginosa	alginate production protein AlgE
NP_252278.1	18	Pseudomonas aeruginosa	porin
NP_252612.1	18	Pseudomonas aeruginosa	hypothetical protein PA3923
NP_252826.1	18	Pseudomonas aeruginosa	porin
NP_252868.1	18	Pseudomonas aeruginosa	porin
NP_253191.1	18	Pseudomonas aeruginosa	glycine-glutamate dipeptide porin OpdP
NP_253585.1	18	Pseudomonas aeruginosa	vanillate porin OpdK
WP_005615404.1	18	Pseudomonas syringae	MULTISPECIES: alginate export family protein
WP_005763528.1	18	Pseudomonas syringae	MULTISPECIES: OprD family porin
WP_005769381.1	18	Pseudomonas syringae	MULTISPECIES: OprD family porin
WP_007244158.1	18	Pseudomonas syringae	MULTISPECIES: OprD family porin
WP_011103441.1	18	Pseudomonas syringae	DUF1302 domain-containing protein
WP_011103959.1	18	Pseudomonas syringae	OprD family porin
WP_011104277.1	18	Pseudomonas syringae	OprD family porin
WP_011104478.1	18	Pseudomonas syringae	OprD family porin
WP_011104816.1	18	Pseudomonas syringae	OprD family porin
WP_011105421.1	18	Pseudomonas syringae	MULTISPECIES: OprD family outer membrane porin
WP_011105463.1	18	Pseudomonas syringae	MULTISPECIES: OprD family porin
WP_032639929.1	18	Pseudomonas syringae	MULTISPECIES: carbohydrate porin
WP_046463479.1	18	Pseudomonas syringae	OprD family porin
WP_231409503.1	18	Ralstonia solanacearum	carbohydrate porin
NP_459672.1	18	Salmonella enterica	chitoporin
NP_463096.1	18	Salmonella enterica	maltoporin
WP_010970203.1	18	Sinorhizobium meliloti	outer membrane beta-barrel protein
WP_076053973.1	18	Xanthomonas campestris	OprD family porin
WP_076057402.1	18	Xanthomonas campestris	alginate export family protein
WP_162275403.1	18	Xanthomonas campestris	alginate export family protein
WP_015462993.1	18	Xanthomonas citri	MULTISPECIES: alginate export family protein
WP_047340008.1	18	Xanthomonas oryzae	alginate export family protein
WP_076342570.1	18	Xanthomonas oryzae	TonB-dependent receptor
WP_003503591.1	22	Agrobacterium tumefaciens	TonB-dependent siderophore receptor
WP_003508455.1	22	Agrobacterium tumefaciens	TonB-dependent siderophore receptor
WP_035212943.1	22	Agrobacterium tumefaciens	TonB-dependent siderophore receptor
WP_080866344.1	22	Agrobacterium tumefaciens	TonB-dependent hemoglobin/transferrin/lactoferrin family receptor
WP_080866882.1	22	Agrobacterium tumefaciens	TonB-dependent receptor
WP_080867245.1	22	Agrobacterium tumefaciens	TonB-dependent receptor
WP_080867310.1	22	Agrobacterium tumefaciens	TonB-dependent siderophore receptor
WP_080867349.1	22	Agrobacterium tumefaciens	TonB-dependent siderophore receptor
WP_080867369.1	22	Agrobacterium tumefaciens	TonB-dependent siderophore receptor
WP_233284511.1	22	Agrobacterium tumefaciens	TonB-dependent receptor
WP_013315912.1	22	Dickeya dadantii	TonB-dependent vitamin B12 receptor BtuB
WP_013316406.1	22	Dickeya dadantii	TonB-dependent siderophore receptor
WP_013316596.1	22	Dickeya dadantii	TonB-dependent receptor
WP_013316926.1	22	Dickeya dadantii	TonB-dependent receptor
WP_013317107.1	22	Dickeya dadantii	TonB-dependent receptor
WP_013317291.1	22	Dickeya dadantii	TonB-dependent receptor
WP_013318789.1	22	Dickeya dadantii	TonB-dependent siderophore receptor
WP_013319435.1	22	Dickeya dadantii	TonB-dependent siderophore receptor
WP_033111759.1	22	Dickeya dadantii	TonB-dependent receptor
WP_237703431.1	22	Dickeya dadantii	TonB-dependent siderophore receptor
WP_004157532.1	22	Erwinia amylovora	TonB-dependent receptor
WP_004157621.1	22	Erwinia amylovora	TonB-dependent copper receptor
WP_004160310.1	22	Erwinia amylovora	TonB-dependent siderophore receptor
WP_004163947.1	22	Erwinia amylovora	fimbria/pilus outer membrane usher protein
NP_414692.1	22	Escherichia coli	ferrichrome outer membrane transporter/phage receptor
NP_415116.1	22	Escherichia coli	ferric enterobactin outer membrane transporter
NP_415326.1	22	Escherichia coli	iron catecholate outer membrane transporter Fiu
NP_415620.1	22	Escherichia coli	ferric coprogen/ferric rhodotorulic acid outer membrane transporter
NP_416660.1	22	Escherichia coli	iron-catecholate outer membrane transporter CirA
NP_418401.1	22	Escherichia coli	cobalamin outer membrane transporter
NP_418711.1	22	Escherichia coli	ferric citrate outer membrane transporter
WP_010295343.1	22	Pectobacterium carotovorum	TonB-dependent receptor
WP_010295756.1	22	Pectobacterium carotovorum	TonB-dependent siderophore receptor
WP_010296513.1	22	Pectobacterium carotovorum	TonB-dependent hemoglobin/transferrin/lactoferrin family receptor
WP_010297642.1	22	Pectobacterium carotovorum	TonB-dependent receptor
WP_010298688.1	22	Pectobacterium carotovorum	TonB-dependent siderophore receptor
WP_010300047.1	22	Pectobacterium carotovorum	TonB-dependent receptor
WP_010300453.1	22	Pectobacterium carotovorum	TonB-dependent siderophore receptor
WP_010301901.1	22	Pectobacterium carotovorum	TonB-dependent receptor
WP_010303068.1	22	Pectobacterium carotovorum	TonB-dependent receptor
WP_010305812.1	22	Pectobacterium carotovorum	TonB-dependent siderophore receptor
WP_010307464.1	22	Pectobacterium carotovorum	TonB-dependent siderophore receptor
WP_010308147.1	22	Pectobacterium carotovorum	TonB-dependent vitamin B12 receptor BtuB
WP_010309469.1	22	Pectobacterium carotovorum	TonB-dependent receptor
WP_029367294.1	22	Pectobacterium carotovorum	TonB-dependent receptor
WP_029368757.1	22	Pectobacterium carotovorum	TonB-dependent siderophore receptor
WP_029369100.1	22	Pectobacterium carotovorum	TonB-dependent receptor
WP_161502284.1	22	Pectobacterium carotovorum	fimbrial biogenesis outer membrane usher protein
WP_161502823.1	22	Pectobacterium carotovorum	ferric-rhodotorulic acid/ferric-coprogen receptor FhuE
WP_161502944.1	22	Pectobacterium carotovorum	TonB-dependent receptor
WP_180890010.1	22	Pectobacterium carotovorum	TonB-dependent receptor
WP_180890091.1	22	Pectobacterium carotovorum	TonB-dependent siderophore receptor
NP_248841.1	22	Pseudomonas aeruginosa	TonB-dependent receptor
NP_248882.1	22	Pseudomonas aeruginosa	TonB-dependent receptor
NP_249125.1	22	Pseudomonas aeruginosa	hypothetical protein PA0434
NP_249161.1	22	Pseudomonas aeruginosa	ferrichrome receptor FiuA
NP_249472.1	22	Pseudomonas aeruginosa	hypothetical protein PA0781
NP_249622.1	22	Pseudomonas aeruginosa	outer membrane receptor FepA
NP_249962.1	22	Pseudomonas aeruginosa	tonB-dependent receptor
NP_249993.1	22	Pseudomonas aeruginosa	heme utilization protein
NP_250013.1	22	Pseudomonas aeruginosa	TonB-dependent receptor
NP_250056.1	22	Pseudomonas aeruginosa	siderophore receptor
NP_250304.1	22	Pseudomonas aeruginosa	hypothetical protein PA1613
NP_250600.1	22	Pseudomonas aeruginosa	ferric-mycobactin receptor FemA
NP_250612.1	22	Pseudomonas aeruginosa	TonB-dependent receptor
NP_250747.1	22	Pseudomonas aeruginosa	hypothetical protein PA2057
NP_250760.1	22	Pseudomonas aeruginosa	hypothetical protein PA2070
NP_250779.1	22	Pseudomonas aeruginosa	hypothetical protein PA2089
NP_250979.1	22	Pseudomonas aeruginosa	hypothetical protein PA2289
NP_251025.1	22	Pseudomonas aeruginosa	TonB-dependent receptor
NP_251088.1	22	Pseudomonas aeruginosa	ferripyoverdine receptor
NP_251156.1	22	Pseudomonas aeruginosa	ferrioxamine receptor FoxA
NP_251280.1	22	Pseudomonas aeruginosa	hypothetical protein PA2590
NP_251378.1	22	Pseudomonas aeruginosa	ferric enterobactin receptor
NP_251601.1	22	Pseudomonas aeruginosa	TonB-dependent receptor
NP_251958.1	22	Pseudomonas aeruginosa	TonB-dependent receptor
NP_252098.1	22	Pseudomonas aeruginosa	heme uptake outer membrane receptor HasR
NP_252479.1	22	Pseudomonas aeruginosa	copper transport outer membrane porin OprC
NP_252590.1	22	Pseudomonas aeruginosa	Fe(III) dicitrate transporter FecA
NP_252845.1	22	Pseudomonas aeruginosa	TonB-dependent receptor
NP_252857.1	22	Pseudomonas aeruginosa	second ferric pyoverdine receptor FpvB
NP_252911.1	22	Pseudomonas aeruginosa	Fe(III)-pyochelin outer membrane receptor
NP_253204.1	22	Pseudomonas aeruginosa	iron transport outer membrane receptor
NP_253364.1	22	Pseudomonas aeruginosa	TonB-dependent receptor
NP_253398.1	22	Pseudomonas aeruginosa	heme/hemoglobin uptake outer membrane receptor PhuR
NP_253524.1	22	Pseudomonas aeruginosa	hypothetical protein PA4837
NP_253584.1	22	Pseudomonas aeruginosa	hypothetical protein PA4897
WP_005762818.1	22	Pseudomonas syringae	MULTISPECIES: TonB-dependent receptor
WP_005764059.1	22	Pseudomonas syringae	MULTISPECIES: TonB-dependent receptor
WP_005764409.1	22	Pseudomonas syringae	MULTISPECIES: TonB-dependent receptor
WP_005765172.1	22	Pseudomonas syringae	MULTISPECIES: TonB-dependent siderophore receptor
WP_005769699.1	22	Pseudomonas syringae	MULTISPECIES: TonB-dependent siderophore receptor
WP_005771258.1	22	Pseudomonas syringae	MULTISPECIES: TonB-dependent siderophore receptor
WP_005771478.1	22	Pseudomonas syringae	MULTISPECIES: TonB-dependent receptor
WP_007246690.1	22	Pseudomonas syringae	MULTISPECIES: TonB-dependent receptor
WP_011103229.1	22	Pseudomonas syringae	TonB-dependent receptor
WP_011103281.1	22	Pseudomonas syringae	TonB-dependent receptor
WP_011103467.1	22	Pseudomonas syringae	TonB-dependent siderophore receptor
WP_011103468.1	22	Pseudomonas syringae	TonB-dependent siderophore receptor
WP_011103628.1	22	Pseudomonas syringae	TonB-dependent siderophore receptor
WP_011104229.1	22	Pseudomonas syringae	TonB-dependent receptor
WP_011104454.1	22	Pseudomonas syringae	TonB-dependent receptor
WP_011104482.1	22	Pseudomonas syringae	TonB-dependent receptor
WP_011104570.1	22	Pseudomonas syringae	TonB-dependent siderophore receptor
WP_011104677.1	22	Pseudomonas syringae	TonB-dependent siderophore receptor
WP_011104883.1	22	Pseudomonas syringae	TonB-dependent receptor
WP_044389891.1	22	Pseudomonas syringae	TonB-dependent receptor
WP_044392586.1	22	Pseudomonas syringae	TonB-dependent receptor
WP_046463309.1	22	Pseudomonas syringae	TonB-dependent siderophore receptor
WP_046463781.1	22	Pseudomonas syringae	TonB-dependent receptor
WP_226992672.1	22	Pseudomonas syringae	TonB-dependent siderophore receptor
WP_226992700.1	22	Pseudomonas syringae	TonB-dependent receptor
WP_013208186.1	22	Ralstonia solanacearum	TonB-dependent receptor
WP_042589717.1	22	Ralstonia solanacearum	TonB-dependent receptor
WP_231408714.1	22	Ralstonia solanacearum	TonB-dependent receptor
WP_231408745.1	22	Ralstonia solanacearum	TonB-dependent siderophore receptor
WP_231409235.1	22	Ralstonia solanacearum	TonB-dependent receptor
WP_231409287.1	22	Ralstonia solanacearum	TonB-dependent receptor
WP_231409424.1	22	Ralstonia solanacearum	TonB-dependent receptor
WP_231409506.1	22	Ralstonia solanacearum	TonB-dependent siderophore receptor
WP_231409532.1	22	Ralstonia solanacearum	TonB-dependent receptor
WP_231409836.1	22	Ralstonia solanacearum	TonB-dependent siderophore receptor
WP_231410041.1	22	Ralstonia solanacearum	fimbrial biogenesis outer membrane usher protein
WP_231410203.1	22	Ralstonia solanacearum	TonB-dependent receptor
WP_231410210.1	22	Ralstonia solanacearum	TonB-dependent receptor
NP_459196.1	22	Salmonella enterica	ferrichrome porin FhuA
NP_459359.1	22	Salmonella enterica	ferrioxamine receptor
NP_459577.1	22	Salmonella enterica	outer membrane receptor protein
NP_460174.1	22	Salmonella enterica	ferric-rhodotorulic acid/ferric-coprogen receptor FhuE
NP_461144.1	22	Salmonella enterica	catecholate siderophore receptor CirA
NP_461704.3	22	Salmonella enterica	TonB-dependent siderophore receptor protein
NP_463009.1	22	Salmonella enterica	TonB-dependent vitamin B12 receptor
WP_010968208.1	22	Sinorhizobium meliloti	TonB-dependent receptor
WP_010968430.1	22	Sinorhizobium meliloti	TonB-dependent receptor
WP_010969653.1	22	Sinorhizobium meliloti	TonB-dependent receptor
WP_010969817.1	22	Sinorhizobium meliloti	TonB-dependent siderophore receptor
WP_010969901.1	22	Sinorhizobium meliloti	TonB-dependent hemoglobin/transferrin/lactoferrin family receptor
WP_041169987.1	22	Sinorhizobium meliloti	TonB-dependent siderophore receptor
WP_041170156.1	22	Sinorhizobium meliloti	TonB-dependent siderophore receptor
WP_042820885.1	22	Xanthomonas axonopodis	TonB-dependent receptor
WP_042820929.1	22	Xanthomonas axonopodis	TonB-dependent receptor
WP_042821217.1	22	Xanthomonas axonopodis	TonB-dependent siderophore receptor
WP_042821334.1	22	Xanthomonas axonopodis	TonB-dependent receptor
WP_042821652.1	22	Xanthomonas axonopodis	TonB-dependent receptor
WP_042821786.1	22	Xanthomonas axonopodis	TonB-dependent siderophore receptor
WP_042822473.1	22	Xanthomonas axonopodis	TonB-dependent receptor
WP_042822823.1	22	Xanthomonas axonopodis	TonB-dependent receptor
WP_042822968.1	22	Xanthomonas axonopodis	TonB-dependent receptor
WP_042823003.1	22	Xanthomonas axonopodis	TonB-dependent receptor
WP_042823060.1	22	Xanthomonas axonopodis	TonB-dependent receptor
WP_042823061.1	22	Xanthomonas axonopodis	TonB-dependent receptor
WP_042823239.1	22	Xanthomonas axonopodis	TonB-dependent receptor
WP_042823286.1	22	Xanthomonas axonopodis	TonB-dependent receptor
WP_042823358.1	22	Xanthomonas axonopodis	TonB-dependent receptor
WP_042823391.1	22	Xanthomonas axonopodis	TonB-dependent receptor
WP_042823398.1	22	Xanthomonas axonopodis	TonB-dependent receptor
WP_042823400.1	22	Xanthomonas axonopodis	TonB-dependent receptor
WP_042823401.1	22	Xanthomonas axonopodis	TonB-dependent receptor
WP_042823513.1	22	Xanthomonas axonopodis	TonB-dependent receptor
WP_042823517.1	22	Xanthomonas axonopodis	ferric-rhodotorulic acid/ferric-coprogen receptor FhuE
WP_042823594.1	22	Xanthomonas axonopodis	TonB-dependent receptor
WP_042823675.1	22	Xanthomonas axonopodis	TonB-dependent receptor
WP_042823923.1	22	Xanthomonas axonopodis	TonB-dependent receptor
WP_042824136.1	22	Xanthomonas axonopodis	TonB-dependent receptor
WP_042824388.1	22	Xanthomonas axonopodis	TonB-dependent receptor
WP_042824522.1	22	Xanthomonas axonopodis	TonB-dependent receptor
WP_042824615.1	22	Xanthomonas axonopodis	TonB-dependent receptor
WP_042824806.1	22	Xanthomonas axonopodis	TonB-dependent receptor
WP_042824851.1	22	Xanthomonas axonopodis	TonB-dependent receptor
WP_134812623.1	22	Xanthomonas axonopodis	TonB-dependent receptor
WP_134983883.1	22	Xanthomonas axonopodis	fimbria/pilus outer membrane usher protein
WP_134984078.1	22	Xanthomonas axonopodis	TonB-dependent siderophore receptor
WP_171890733.1	22	Xanthomonas axonopodis	TonB-dependent receptor
WP_171890740.1	22	Xanthomonas axonopodis	TonB-dependent receptor
WP_171890754.1	22	Xanthomonas axonopodis	TonB-dependent receptor
WP_171890769.1	22	Xanthomonas axonopodis	TonB-dependent receptor
WP_171890904.1	22	Xanthomonas axonopodis	TonB-dependent receptor
WP_244953597.1	22	Xanthomonas axonopodis	TonB-dependent receptor
WP_244953601.1	22	Xanthomonas axonopodis	TonB-dependent receptor
WP_244953638.1	22	Xanthomonas axonopodis	TonB-dependent receptor
WP_016944144.1	22	Xanthomonas campestris	TonB-dependent receptor
WP_040941022.1	22	Xanthomonas campestris	TonB-dependent receptor
WP_043921542.1	22	Xanthomonas campestris	TonB-dependent receptor
WP_070690331.1	22	Xanthomonas campestris	TonB-dependent siderophore receptor
WP_076035896.1	22	Xanthomonas campestris	TonB-dependent receptor
WP_076053020.1	22	Xanthomonas campestris	TonB-dependent receptor
WP_076053084.1	22	Xanthomonas campestris	TonB-dependent siderophore receptor
WP_076053498.1	22	Xanthomonas campestris	TonB-dependent receptor
WP_076053740.1	22	Xanthomonas campestris	TonB-dependent receptor
WP_076053771.1	22	Xanthomonas campestris	TonB-dependent receptor
WP_076053796.1	22	Xanthomonas campestris	TonB-dependent receptor
WP_076054006.1	22	Xanthomonas campestris	ferric-rhodotorulic acid/ferric-coprogen receptor FhuE
WP_076054077.1	22	Xanthomonas campestris	TonB-dependent receptor
WP_076054237.1	22	Xanthomonas campestris	TonB-dependent siderophore receptor
WP_076054245.1	22	Xanthomonas campestris	TonB-dependent receptor
WP_076054247.1	22	Xanthomonas campestris	TonB-dependent receptor
WP_076054250.1	22	Xanthomonas campestris	TonB-dependent receptor
WP_076054260.1	22	Xanthomonas campestris	TonB-dependent receptor
WP_076054300.1	22	Xanthomonas campestris	TonB-dependent receptor
WP_076054363.1	22	Xanthomonas campestris	TonB-dependent receptor
WP_076054576.1	22	Xanthomonas campestris	TonB-dependent receptor
WP_076054591.1	22	Xanthomonas campestris	TonB-dependent receptor
WP_076054627.1	22	Xanthomonas campestris	TonB-dependent receptor
WP_076054645.1	22	Xanthomonas campestris	TonB-dependent receptor
WP_076055096.1	22	Xanthomonas campestris	TonB-dependent receptor
WP_076055217.1	22	Xanthomonas campestris	TonB-dependent receptor
WP_076055233.1	22	Xanthomonas campestris	TonB-dependent receptor
WP_076055269.1	22	Xanthomonas campestris	TonB-dependent receptor
WP_076055512.1	22	Xanthomonas campestris	TonB-dependent receptor
WP_076055538.1	22	Xanthomonas campestris	TonB-dependent receptor
WP_076055853.1	22	Xanthomonas campestris	TonB-dependent receptor
WP_076055869.1	22	Xanthomonas campestris	fimbria/pilus outer membrane usher protein
WP_076055915.1	22	Xanthomonas campestris	TonB-dependent receptor
WP_076056029.1	22	Xanthomonas campestris	TonB-dependent receptor
WP_076056103.1	22	Xanthomonas campestris	TonB-dependent receptor
WP_076056259.1	22	Xanthomonas campestris	TonB-dependent receptor
WP_076056271.1	22	Xanthomonas campestris	TonB-dependent receptor
WP_076056352.1	22	Xanthomonas campestris	TonB-dependent receptor
WP_076056497.1	22	Xanthomonas campestris	TonB-dependent hemoglobin/transferrin/lactoferrin family receptor
WP_076056625.1	22	Xanthomonas campestris	TonB-dependent receptor
WP_076056831.1	22	Xanthomonas campestris	TonB-dependent siderophore receptor
WP_076057005.1	22	Xanthomonas campestris	TonB-dependent receptor
WP_076057097.1	22	Xanthomonas campestris	TonB-dependent receptor
WP_076057098.1	22	Xanthomonas campestris	TonB-dependent receptor
WP_076057218.1	22	Xanthomonas campestris	TonB-dependent receptor
WP_162275121.1	22	Xanthomonas campestris	TonB-dependent receptor
WP_162275222.1	22	Xanthomonas campestris	TonB-dependent receptor
WP_162275273.1	22	Xanthomonas campestris	TonB-dependent receptor
WP_162275293.1	22	Xanthomonas campestris	TonB-dependent receptor
WP_162275301.1	22	Xanthomonas campestris	TonB-dependent vitamin B12 receptor
WP_162275312.1	22	Xanthomonas campestris	TonB-dependent receptor
WP_162275328.1	22	Xanthomonas campestris	TonB-dependent receptor
WP_162275339.1	22	Xanthomonas campestris	TonB-dependent receptor
WP_162275340.1	22	Xanthomonas campestris	TonB-dependent receptor
WP_162275368.1	22	Xanthomonas campestris	TonB-dependent receptor
WP_162275448.1	22	Xanthomonas campestris	TonB-dependent receptor
WP_162275463.1	22	Xanthomonas campestris	TonB-dependent receptor
WP_162275481.1	22	Xanthomonas campestris	TonB-dependent siderophore receptor
WP_162275491.1	22	Xanthomonas campestris	TonB-dependent receptor
WP_176993935.1	22	Xanthomonas campestris	TonB-dependent receptor
WP_176993942.1	22	Xanthomonas campestris	TonB-dependent receptor
WP_176993966.1	22	Xanthomonas campestris	TonB-dependent receptor
WP_176993983.1	22	Xanthomonas campestris	TonB-dependent siderophore receptor
WP_176993992.1	22	Xanthomonas campestris	TonB-dependent receptor
WP_176993999.1	22	Xanthomonas campestris	TonB-dependent receptor
WP_176994002.1	22	Xanthomonas campestris	TonB-dependent receptor
WP_176994097.1	22	Xanthomonas campestris	TonB-dependent receptor
WP_176994162.1	22	Xanthomonas campestris	TonB-dependent receptor
WP_176994214.1	22	Xanthomonas campestris	TonB-dependent receptor
WP_237384889.1	22	Xanthomonas campestris	TonB-dependent receptor
WP_003483322.1	22	Xanthomonas citri	MULTISPECIES: TonB-dependent receptor
WP_003483908.1	22	Xanthomonas citri	MULTISPECIES: TonB-dependent receptor
WP_003486829.1	22	Xanthomonas citri	MULTISPECIES: TonB-dependent receptor
WP_003487035.1	22	Xanthomonas citri	MULTISPECIES: TonB-dependent receptor
WP_003488587.1	22	Xanthomonas citri	MULTISPECIES: TonB-dependent receptor
WP_005916938.1	22	Xanthomonas citri	MULTISPECIES: TonB-dependent receptor
WP_011050122.1	22	Xanthomonas citri	MULTISPECIES: TonB-dependent receptor
WP_011050145.1	22	Xanthomonas citri	MULTISPECIES: TonB-dependent siderophore receptor
WP_011050222.1	22	Xanthomonas citri	MULTISPECIES: TonB-dependent receptor
WP_011050479.1	22	Xanthomonas citri	MULTISPECIES: TonB-dependent receptor
WP_011050481.1	22	Xanthomonas citri	MULTISPECIES: TonB-dependent receptor
WP_011050492.1	22	Xanthomonas citri	MULTISPECIES: TonB-dependent receptor
WP_011050551.1	22	Xanthomonas citri	MULTISPECIES: TonB-dependent receptor
WP_011050642.1	22	Xanthomonas citri	MULTISPECIES: TonB-dependent receptor
WP_011050656.1	22	Xanthomonas citri	MULTISPECIES: TonB-dependent receptor
WP_011050728.1	22	Xanthomonas citri	MULTISPECIES: TonB-dependent receptor
WP_011050812.1	22	Xanthomonas citri	MULTISPECIES: TonB-dependent receptor
WP_011050836.1	22	Xanthomonas citri	MULTISPECIES: TonB-dependent receptor
WP_011050904.1	22	Xanthomonas citri	MULTISPECIES: fimbria/pilus outer membrane usher protein
WP_011050911.1	22	Xanthomonas citri	MULTISPECIES: TonB-dependent siderophore receptor
WP_011051126.1	22	Xanthomonas citri	MULTISPECIES: TonB-dependent receptor
WP_011051127.1	22	Xanthomonas citri	MULTISPECIES: TonB-dependent receptor
WP_011051653.1	22	Xanthomonas citri	MULTISPECIES: TonB-dependent receptor
WP_011051657.1	22	Xanthomonas citri	MULTISPECIES: TonB-dependent receptor
WP_011051796.1	22	Xanthomonas citri	MULTISPECIES: TonB-dependent receptor
WP_011051797.1	22	Xanthomonas citri	MULTISPECIES: TonB-dependent receptor
WP_011051858.1	22	Xanthomonas citri	MULTISPECIES: TonB-dependent receptor
WP_011052016.1	22	Xanthomonas citri	MULTISPECIES: TonB-dependent receptor
WP_011052021.1	22	Xanthomonas citri	MULTISPECIES: TonB-dependent receptor
WP_011052050.1	22	Xanthomonas citri	MULTISPECIES: TonB-dependent receptor
WP_011052072.1	22	Xanthomonas citri	MULTISPECIES: TonB-dependent receptor
WP_011052074.1	22	Xanthomonas citri	MULTISPECIES: TonB-dependent receptor
WP_011052075.1	22	Xanthomonas citri	MULTISPECIES: TonB-dependent receptor
WP_011052081.1	22	Xanthomonas citri	MULTISPECIES: TonB-dependent siderophore receptor
WP_011052107.1	22	Xanthomonas citri	MULTISPECIES: TonB-dependent receptor
WP_011052184.1	22	Xanthomonas citri	MULTISPECIES: TonB-dependent receptor
WP_011052227.1	22	Xanthomonas citri	MULTISPECIES: TonB-dependent receptor
WP_011052231.1	22	Xanthomonas citri	MULTISPECIES: ferric-rhodotorulic acid/ferric-coprogen receptor FhuE
WP_011052315.1	22	Xanthomonas citri	MULTISPECIES: TonB-dependent siderophore receptor
WP_011052358.1	22	Xanthomonas citri	MULTISPECIES: TonB-dependent receptor
WP_011052402.1	22	Xanthomonas citri	MULTISPECIES: TonB-dependent siderophore receptor
WP_011052697.1	22	Xanthomonas citri	MULTISPECIES: TonB-dependent receptor
WP_011052707.1	22	Xanthomonas citri	MULTISPECIES: TonB-dependent receptor
WP_011052861.1	22	Xanthomonas citri	MULTISPECIES: TonB-dependent receptor
WP_011052924.1	22	Xanthomonas citri	MULTISPECIES: TonB-dependent receptor
WP_015462817.1	22	Xanthomonas citri	MULTISPECIES: TonB-dependent receptor
WP_015462848.1	22	Xanthomonas citri	MULTISPECIES: TonB-dependent receptor
WP_015462885.1	22	Xanthomonas citri	MULTISPECIES: TonB-dependent hemoglobin/transferrin/lactoferrin family receptor
WP_015463216.1	22	Xanthomonas citri	MULTISPECIES: TonB-dependent receptor
WP_015463444.1	22	Xanthomonas citri	MULTISPECIES: TonB-dependent siderophore receptor
WP_015463452.1	22	Xanthomonas citri	MULTISPECIES: TonB-dependent receptor
WP_015463504.1	22	Xanthomonas citri	MULTISPECIES: TonB-dependent vitamin B12 receptor
WP_015463508.1	22	Xanthomonas citri	MULTISPECIES: TonB-dependent receptor
WP_015463573.1	22	Xanthomonas citri	MULTISPECIES: TonB-dependent receptor
WP_015463577.1	22	Xanthomonas citri	MULTISPECIES: TonB-dependent receptor
WP_015463587.1	22	Xanthomonas citri	MULTISPECIES: TonB-dependent receptor
WP_015463597.1	22	Xanthomonas citri	MULTISPECIES: TonB-dependent receptor
WP_015463733.1	22	Xanthomonas citri	MULTISPECIES: TonB-dependent receptor
WP_015463787.1	22	Xanthomonas citri	MULTISPECIES: TonB-dependent receptor
WP_015471522.1	22	Xanthomonas citri	MULTISPECIES: TonB-dependent receptor
WP_015471544.1	22	Xanthomonas citri	MULTISPECIES: TonB-dependent receptor
WP_015472635.1	22	Xanthomonas citri	MULTISPECIES: TonB-dependent receptor
WP_040107573.1	22	Xanthomonas citri	MULTISPECIES: TonB-dependent receptor
WP_040107639.1	22	Xanthomonas citri	MULTISPECIES: TonB-dependent receptor
WP_040107654.1	22	Xanthomonas citri	MULTISPECIES: TonB-dependent receptor
WP_040107707.1	22	Xanthomonas citri	MULTISPECIES: TonB-dependent receptor
WP_171843837.1	22	Xanthomonas citri	MULTISPECIES: TonB-dependent receptor
WP_223293140.1	22	Xanthomonas citri	MULTISPECIES: TonB-dependent receptor
WP_223293156.1	22	Xanthomonas citri	MULTISPECIES: TonB-dependent receptor
WP_230598899.1	22	Xanthomonas citri	TonB-dependent receptor
WP_230598900.1	22	Xanthomonas citri	TonB-dependent siderophore receptor
WP_234336746.1	22	Xanthomonas citri	TonB-dependent siderophore receptor
WP_011258177.1	22	Xanthomonas oryzae	TonB-dependent receptor
WP_014502642.1	22	Xanthomonas oryzae	TonB-dependent receptor
WP_014503900.1	22	Xanthomonas oryzae	TonB-dependent siderophore receptor
WP_014503913.1	22	Xanthomonas oryzae	fimbria/pilus outer membrane usher protein
WP_024710622.1	22	Xanthomonas oryzae	TonB-dependent receptor
WP_024710948.1	22	Xanthomonas oryzae	TonB-dependent receptor
WP_024711763.1	22	Xanthomonas oryzae	TonB-dependent receptor
WP_024711899.1	22	Xanthomonas oryzae	TonB-dependent receptor, partial
WP_024712571.1	22	Xanthomonas oryzae	TonB-dependent receptor
WP_033005037.1	22	Xanthomonas oryzae	TonB-dependent receptor
WP_044749565.1	22	Xanthomonas oryzae	TonB-dependent receptor
WP_044750896.1	22	Xanthomonas oryzae	TonB-dependent receptor
WP_047339423.1	22	Xanthomonas oryzae	TonB-dependent receptor
WP_047339507.1	22	Xanthomonas oryzae	TonB-dependent receptor
WP_047339527.1	22	Xanthomonas oryzae	TonB-dependent receptor
WP_047339541.1	22	Xanthomonas oryzae	TonB-dependent receptor
WP_047339555.1	22	Xanthomonas oryzae	TonB-dependent receptor
WP_047339595.1	22	Xanthomonas oryzae	TonB-dependent receptor
WP_047339671.1	22	Xanthomonas oryzae	TonB-dependent receptor
WP_047339689.1	22	Xanthomonas oryzae	TonB-dependent receptor
WP_047339732.1	22	Xanthomonas oryzae	TonB-dependent receptor
WP_047339739.1	22	Xanthomonas oryzae	TonB-dependent receptor
WP_047339902.1	22	Xanthomonas oryzae	TonB-dependent receptor
WP_047340035.1	22	Xanthomonas oryzae	TonB-dependent receptor
WP_047340041.1	22	Xanthomonas oryzae	TonB-dependent receptor
WP_047340069.1	22	Xanthomonas oryzae	TonB-dependent receptor
WP_047340071.1	22	Xanthomonas oryzae	TonB-dependent receptor
WP_047340074.1	22	Xanthomonas oryzae	TonB-dependent siderophore receptor
WP_047340112.1	22	Xanthomonas oryzae	TonB-dependent receptor
WP_047340147.1	22	Xanthomonas oryzae	TonB-dependent receptor
WP_047340156.1	22	Xanthomonas oryzae	TonB-dependent receptor
WP_047340206.1	22	Xanthomonas oryzae	TonB-dependent siderophore receptor
WP_047340296.1	22	Xanthomonas oryzae	TonB-dependent receptor
WP_047340311.1	22	Xanthomonas oryzae	TonB-dependent receptor
WP_047340313.1	22	Xanthomonas oryzae	TonB-dependent receptor
WP_179208374.1	22	Xanthomonas oryzae	TonB-dependent receptor
WP_194928942.1	22	Xanthomonas oryzae	TonB-dependent receptor
WP_195765513.1	22	Xanthomonas oryzae	TonB-dependent receptor
WP_228757530.1	22	Xanthomonas oryzae	TonB-dependent siderophore receptor
WP_004087477.1	22	Xylella fastidiosa	TonB-dependent receptor
WP_004088697.1	22	Xylella fastidiosa	catecholate siderophore receptor Fiu
WP_004089020.1	22	Xylella fastidiosa	TonB-dependent receptor
WP_011097589.1	22	Xylella fastidiosa	TonB-dependent receptor
WP_011097995.1	22	Xylella fastidiosa	TonB-dependent receptor
WP_011097996.1	22	Xylella fastidiosa	TonB-dependent receptor
WP_011098035.1	22	Xylella fastidiosa	TonB-dependent receptor
WP_011098173.1	22	Xylella fastidiosa	TonB-dependent receptor
WP_011098206.1	22	Xylella fastidiosa	TonB-dependent receptor
WP_011098223.1	22	Xylella fastidiosa	TonB-dependent receptor
WP_080867400.1	24	Agrobacterium tumefaciens	fimbrial biogenesis outer membrane usher protein
WP_013317092.1	24	Dickeya dadantii	YjbH domain-containing protein
WP_004154994.1	24	Erwinia amylovora	F4 (K88) fimbrial usher FaeD
WP_004156570.1	24	Erwinia amylovora	TonB-dependent receptor
WP_004157684.1	24	Erwinia amylovora	fimbria/pilus outer membrane usher protein
WP_004160506.1	24	Erwinia amylovora	YjbH domain-containing protein
NP_414681.1	24	Escherichia coli	putative fimbrial usher protein HtrE
NP_415065.1	24	Escherichia coli	putative fimbrial usher protein SfmD
NP_415246.2	24	Escherichia coli	putative fimbrial usher protein YbgQ
NP_415460.1	24	Escherichia coli	putative fimbrial usher protein ElfC
NP_415504.1	24	Escherichia coli	putative lipoprotein GfcD
NP_415968.1	24	Escherichia coli	putative TonB-dependent outer membrane receptor
NP_416612.1	24	Escherichia coli	putative fimbrial usher protein YehB
NP_417613.1	24	Escherichia coli	putative fimbrial usher protein YraJ
NP_417683.1	24	Escherichia coli	putative fimbrial usher protein YhcD
NP_418453.1	24	Escherichia coli	putative lipoprotein YjbH
NP_418737.1	24	Escherichia coli	type I fimbriae usher protein
WP_010296816.1	24	Pectobacterium carotovorum	YjbH domain-containing protein
WP_010301944.1	24	Pectobacterium carotovorum	fimbria/pilus outer membrane usher protein
NP_249685.1	24	Pseudomonas aeruginosa	usher CupC3
NP_250820.1	24	Pseudomonas aeruginosa	usher CupA3
NP_252773.1	24	Pseudomonas aeruginosa	usher CupB3
NP_253341.1	24	Pseudomonas aeruginosa	hypothetical protein PA4652
WP_011103899.1	24	Pseudomonas syringae	fimbrial biogenesis outer membrane usher protein
NP_459028.1	24	Salmonella enterica	outer membrane usher protein
NP_459180.1	24	Salmonella enterica	fimbrial assembly protein
NP_459201.1	24	Salmonella enterica	outer membrane usher protein
NP_459299.1	24	Salmonella enterica	pilin outer membrane usher protein SafC
NP_459333.1	24	Salmonella enterica	fimbrial assembly protein
NP_459541.1	24	Salmonella enterica	outer membrane usher protein
NP_460546.1	24	Salmonella enterica	TonB-dependent receptor
NP_461094.1	24	Salmonella enterica	fimbrial assembly protein
NP_461945.1	24	Salmonella enterica	fimbrial protein
NP_462539.1	24	Salmonella enterica	fimbrial assembly protein
NP_463090.1	24	Salmonella enterica	hypothetical protein
NP_463428.1	24	Salmonella enterica	fimbrial assembly protein
NP_463449.1	24	Salmonella enterica	putative fimbrial usher protein
NP_490509.1	24	Salmonella enterica	plasmid-encoded fimbriae; usher protein (plasmid)
WP_004087687.1	24	Xylella fastidiosa	fimbrial biogenesis outer membrane usher protein
WP_060726131.1	26	Agrobacterium tumefaciens	MULTISPECIES: LPS-assembly protein LptD
WP_077245922.1	26	Dickeya dadantii	LPS assembly protein LptD
WP_004159749.1	26	Erwinia amylovora	LPS assembly protein LptD
NP_414596.1	26	Escherichia coli	lipopolysaccharide assembly protein LptD
WP_244464434.1	26	Liberibacter africanus	LPS assembly protein LptD
WP_007556927.1	26	Liberibacter americanus	LPS assembly protein LptD
WP_012778614.1	26	Liberibacter asiaticus	LPS assembly protein LptD
WP_015272661.1	26	Liberibacter crescens	LPS-assembly protein LptD
WP_244391984.1	26	Liberibacter solanacearum	LPS assembly protein LptD
WP_010299752.1	26	Pectobacterium carotovorum	LPS assembly protein LptD
NP_249286.1	26	Pseudomonas aeruginosa	organic solvent tolerance protein OstA
WP_046463957.1	26	Pseudomonas syringae	LPS-assembly protein LptD
WP_042591765.1	26	Ralstonia solanacearum	LPS-assembly protein LptD
NP_459098.1	26	Salmonella enterica	LPS assembly protein LptD
WP_010969074.1	26	Sinorhizobium meliloti	LPS-assembly protein LptD
WP_024711330.1	28	Xanthomonas oryzae	LPS-assembly protein LptD
WP_011098274.1	28	Xylella fastidiosa	LPS-assembly protein LptD
WP_042821377.1	30	Xanthomonas axonopodis	LPS-assembly protein LptD
WP_076056475.1	30	Xanthomonas campestris	LPS-assembly protein LptD
WP_011050583.1	30	Xanthomonas citri	MULTISPECIES: LPS-assembly protein LptD
