# Supplementary material for: A secreted citrus protease cleaves an outer membrane protein of the Huanglongbing pathogen
Source: Proc Natl Acad Sci U S A. 2026 Apr 7;123(15):e2528641123. doi: 10.1073/pnas.2528641123 (PMC13079941; doi:10.1073/pnas.2528641123)
Supplement: Supplementary file 4 — Dataset S03 (XLSX) [file pnas.2528641123.sd03.xlsx]

## Sheet: Dataset S3
Supplemental Dataset 3. Primers used in this study.
Gene	Forward Sequence	Reverse Sequence	Purpose
CsRD21a	ATCCCATCTGTAATGTTCGTGC	TGCGTCGTAATGCCCTCA	qRT-PCR
CsActin	CCAAGCAGCATGAAGATCAA	ATCTGCTGGAAGGTGCTGAG
NbPR1	GCCCTTACGGCGAAAACCT	TTGCTTCTCATCAACCCACATT
NbActin	CTGCTCACTTGAAGGGTGGT	GGGAGCAAGGCAATTTGTGG
HLBprobe	AGACGGGTGAGTAACGCG	Not applicable	Las titer evaluation
COXprobe	ATCCAGATGCTTACGCTGG	Not applicable
16S rRNA	TCGAGCGCGTATGCGAATACG	GCGTTATCCCGTAGAAAAAGGTAG
COX	GTATGCCACGTCGCATTCCAGA	GCCAAAACTGCTAAGGGCATTC
CsRD21a	GATGACGATGACAAGGAATTCATGGGTTTGTTTAGATCACCAAC	GTCCTTGTAATCCATGAATTCCTTAAGCACTGCTACTTCCACC	Transgenic Citrus Overexpression
LasOMP1	CCGAAGACGGCTCAAGGTGCTGATCCTGTGCGTCGTGCT	CCGAAGACGGCTCGAAGCTTAAAACTTCATTCCTACACC	Cloning PR1 signal peptide - OMP fusion
LasOMP1 – P1	GGGAATTCGCTGATCCTGTGCGTCGTGC	CCGGATCCCTTATGCATACGGACCGTTAAAGT	Yeast Two Hybrid - pGBKT7
LasOMP1 – O1	CCGGATCCCTTATGCATACGGACCGTTAAAGT	CCGGATCCCTTAAGATCCCCCAGCATTATGAT
LasOMP1 – P2	GGGAATTCATTTTCGCTGGATATAACGT	CCGGATCCCTTATCCCTCAACACCATACATTA
LasOMP1 – O2	GGGAATTCGATGTTCGCTATACTGTCCC	CCGGATCCCTTACAAAGAGCCTCCAATACCAT
LasOMP1 – P3	GGGAATTCCGTATCCGTGGAGGATATGA	CCGGATCCCTTAACCAACAGTAGCGTACAACA
LasOMP1 – O3	GGGAATTCCCAGATGTAGCTCAAAAATA	CCGGATCCCTTATCCACCTATAGCAATAGGAG
LasOMP1 – P4	GGGAATTCACTGCAGGTGTCGGTGTTGA	CCGGATCCCTTATAAACGAGCTACGAGACTTT
LasOMP1 – O4-P5	GGGAATTCGAGTACCGTGCAAGCAAATA	CCGGATCCCTTAAAACTTCATTCCTACACCCA
LasOMP1 – partM1-P5	GGGAATTCGGTCTGAGTGCATTGTATAA	CCGGATCCCTTAAAACTTCATTCCTACACCCA
LasOMP1 – partM2-P5	GGGAATTCATTTTCGCTGGATATAACGT	CCGGATCCCTTAAAACTTCATTCCTACACCCA
LasOMP1 – O1-P5	GGGAATTCTTTGGCGAAGAAGCCCATCAT	CCGGATCCCTTAAAACTTCATTCCTACACCCA
LasOMP1 – fullM2-P5	GGGAATTCAATGCTGGGGGATCTATTTTC	CCGGATCCCTTAAAACTTCATTCCTACACCCA
LcrOMP1	GGGAATTCGCAGATGCGGTACATGATAT	GGGGATCCTTAGAATTTTACACCAATACCG
LasOMP2	GGGAATTCGTAGATCTTTATCTGCCTAG	CCGGATCCCTTAGAAGTGCATATTTATACCAA
LasOMP3	GGGAATTCGACTATGGGTATTCTCCCCA	CCGGATCCCTTAAAAGCGTAAAACCACACCAG
LasPorin	GGGAATTCTATGTTCGTGGGAAAACGTC	CCGGATCCCTTAGAAAGATTTCTTTAAACCAA
LasYajC	GGGAATTCGATGCTCCTGCAATTACTTC	CCGGATCCCTTATACAGGTTCAGACTTTGATT
CsRD21a	CCGAAGACGGAATGGGTTTGTTTAGATCACCA	CCGAAGACCAAAGCTCAAGCACTGCTACTTCCACC	in planta expression of PLCPs
CsRD21a-CHN catalytic mutant domestication	CCGAAGACGGAATGGGTTTGTTTAGATCACCA	CCGAAGACGGGCACTCCCACAGCTTCCTTGAT
	CCGAAGACGGGTGCCTGGGCATTTTCAACCAT	CCGAAGACGGGCGTCCAGAGATGTCCCACATC
	CCGAAGACGGACGCTGGTGTTACTGCTGTTGG	CCGAAGACGGGCCTTCACAATCCAGTAATCAG
	CCGAAGACGGAGGCTTCATGGGGCAGTAGCTG	CCGAAGACCAAAGCTCAAGCACTGCTACTTCCACC
SlRD21a (C14)	CCGAAGACGGAATGGCAGCTCACAGCTCAACTCTC	CCGAAGACGGAAGCTCAAGAACTGCTCT
SlRD21a (C14)-CHN catalytic mutant domestication	CCGAAGACGGAATGGCAGCTCACAGCTCAACTCTC	CCGAAGACGGATGCACTCCCACAGCTTCCTTG
	CCGAAGACGGGCATGGGCATTCTCTGCTGTT	CCGAAGACGGAGCATCCACTGCAGTACCACA
	CCGAAGACGGTGCTGGTGTAGTTATTGCTGG	CCGAAGACGGGGCCCTAACGATCCAATAATC
	CCGAAGACGGGGCCTCATGGGGAGCTAACTG	CCGAAGACGGAAGCTCAAGAACTGCTCT
LasOMP1-Ishi-1	GGTCTCGAATGAAAAAGACAGCTATCGCGAT	CCGGTCTCCGATCGGCTTCTTCGCCAAACGA	Domestication from OmpA(sp)-LasOMP1 synthesized gene fragment
	CCGGTCTCCGATCATAATGCTGGGGGAT	GGTCTCCAAGCCTAAAACTTCATTCCTACACCCA
